# Supplementary material for: TRIB3 supports breast cancer stemness by suppressing FOXO1 degradation and enhancing SOX2 transcription
Source: Nat Commun. 2019 Dec 16;10:5720. doi: 10.1038/s41467-019-13700-6 (PMC6915745; doi:10.1038/s41467-019-13700-6)
Supplement: Supplementary file 3 — Source Data [file 41467_2019_13700_MOESM3_ESM.xlsx]

## Sheet: Fig.1 Data
Fig.1b	Normal (n=24)	Tumor (n=148)
	0.179881	12.4323
	0.166842	3.71295
	0.167831	10.0342
	0.4534	2.70554
	0.359509	5.17384
	1.17401	5.60511
	1.01742	2.78413
	0.507945	7.46169
	2.08487	5.05199
	0.361438	11.1384
	1.25772	3.73009
	3.14625	0.985344
	0.398147	3.76701
	0.198354	8.90555
	0.769307	6.10475
	1.13933	7.73779
	2.1736	7.16678
	0.935533	11.5125
	0.69601	4.43614
	1.62775	12.1136
	0.610071	9.04482
	0.631851	8.65804
	2.89642	10.3884
	1.04652	11.995
		2.90609
		4.35031
		5.40295
		5.41929
		5.79891
		5.8873
		5.19877
		5.2593
		6.81163
		4.97755
		15.8967
		5.02151
		4.26399
		7.53598
		4.3519
		3.44813
		5.43444
		3.64772
		6.951
		8.52216
		6.8076
		12.1631
		10.4609
		8.31291
		6.67794
		14.8142
		7.39321
		8.3112
		5.50788
		2.99551
		7.40579
		23.0202
		3.43276
		6.34867
		4.1833
		3.47809
		5.50865
		6.84373
		4.30919
		10.8065
		3.00419
		8.29532
		4.66766
		5.33719
		4.15749
		4.37882
		4.90055
		6.88544
		2.32054
		5.93919
		4.43168
		4.39152
		6.51503
		2.38673
		1.02631
		15.5488
		1.92335
		3.39433
		2.17301
		4.38197
		2.77117
		4.59898
		11.0633
		4.92577
		4.30552
		11.0615
		15.1071
		1.60764
		2.50627
		6.32435
		2.41341
		2.88453
		1.2243
		2.66346
		3.2262
		2.37709
		4.45999
		8.93524
		3.56057
		5.26933
		8.4279
		6.31259
		3.38129
		2.29179
		4.46732
		7.83101
		2.88901
		2.91539
		3.64824
		3.29515
		4.54269
		1.30949
		7.0775
		5.08976
		3.78508
		4.19524
		3.59935
		3.08033
		13.5427
		4.49027
		2.96953
		4.48759
		2.61001
		2.38013
		3.79077
		2.39054
		6.35532
		6.92544
		4.49542
		2.85056
		5.56229
		3.14383
		14.2332
		3.98757
		1.57344
		2.8083
		1.67902
		4.60605
		2.71901
		3.3862
		5.0707
		4.68901
		1.78861
		3.79766
Fig.1c			Luminal		HER2+	Basal
	HMLE	HNLER	MCF7	T47D	BT474	MM231	HS578T	MM435S	BT549	MM468
	0.999751	21.9466	17.6592	34.4956	37.7366	99.5158	60.6629	96.6563	23.124	127.249
	1.01	20	16	32	40	90	55	94	20	120
	0.99	18	19	30	35	102	62	98	26	134
Fig.1g	Data1 Left	Relative Trib3 mRNA level
		NL	PL
		1.06	7.3202
		0.95	8.03
		0.99	8.6773
	Data2 Right	Relative Trib3 level (Trib3/Actin）
		NL	PL
		1	6.22759
		0.988	6.44051
		1.012	6.08422
Fig.1i	Data1 Left	Relative Trib3 mRNA level
		NB	EB
		0.856642	3.81054
		1.05702	3.50161
		1.10473	4.20828
	Data2 Right	Relative Trib3 level (Trib3/Actin）
		NB	EB
		0.851	5.263
		1.052	4.9
		1.107	5.627

## Sheet: Fig.2 Data
Fig.2c		Relative mRNA levels (v.s. Non-CD44BrCD24Di)
		Non-CD44BrCD24Di			CD44BrCD24Di
	TRIB3	1.03	1.117	0.943	10.5	11	10
	SOX2	1.006	1.092	0.92	13	13.6	12.4
	NANOG	1.09	1.155	1.025	4.9	5.4	4.4
	OCT4	1.023	1.119	0.927	4.6	5	4.2
	KLF4	1.011	1.034	0.988	2.6	3.4	1.8
	c-Myc	1.0098	1.1078	0.9118	2.9	3.08	2.72
Fig.2d		Relative Intensity (v.s. Non-CD44BrCD24Di)
		Non-CD44BrCD24Di			CD44BrCD24Di
	TRIB3	1.002	1.0087	0.9953	4.41733	4.81733	4.01733
	SOX2	1.09	1.182	0.998	8.95356	9.86156	8.04556
	NANOG	1.067	1.142	0.992	4.2729	4.6929	3.8529
	OCT4	1.043	1.077	1.009	1.64997	1.80997	1.48997
	KLF4	1.026	1.054	0.998	1.11111	1.29111	0.931111
	c-Myc	1.073	1.156	0.99	0.784222	0.874222	0.694222
Fig.2e	Mammospheres per 1000 cells
	CTRL-HA	TRIB3-HA
	26.8	49.2
	31.2	59.2
	27.6	63.2
Fig.2f	Mammospheres per 1000 cells
	CTRL-shRNA	TRIB3-shRNA1	TRIB3-shRNA2
	86.8	12	20
	105.2	18.8	35
	107.6	16	25
Fig.2g	%CD44+CD24low
	CTRL-HA	TRIB3-HA
	0.4	49.5
	0.402	53.5
	0.399	45.5
Fig.2h	%CD44+CD24low
	CTRL-shRNA	TRIB3-shRNA1	TRIB3-shRNA2
	3	0.3	0.4
	3.035	0.303	0.404
	2.965	0.297	0.396

## Sheet: Fig.3 Data
Fig.3a	Data 1
	HMLE
		Relative mRNA levels (v.s. CTRL-HA)
		CTRL-HA			TRIB3-HA
	TRIB3	0.999	1.015	0.983	10.7183	11.773	9.664
	SOX2	1.099	1.138	1.06	9.10681	10.011	8.203
	NANOG	1.014	1.092	0.936	2.47306	2.9	2.046
	POU5F1	1.098	1.117	1.079	2.00401	2.141	1.867
	KLF4	1.088	1.149	1.027	2.37152	2.792	1.951
	c-Myc	1.02	1.102	0.938	2.92306	3.491	2.355
	Data 2
	MCF7
		Relative mRNA levels (v.s. CTRL-shRNA)
		CTRL-shRNA			TRIB3-shRNA1
	TRIB3	-1.03	-1.1	-0.96	-16.4049	-14.754	-18.056
	SOX2	-1.075	-1.126	-1.024	-11.2994	-10.282	-12.317
	NANOG	-1.081	-1.14	-1.022	-1.77032	-1.751	-1.79
	POU5F1	-1.056	-1.105	-1.007	-3.6079	-3.343	-3.873
	KLF4	-1.063	-1.156	-0.97	-2.16364	-2.158	-2.17
	c-Myc	-1.071	-1.164	-0.978	-1.07703	-1.068	-1.086
Fig.3b	HMLE
		Relative Intensity (v.s. CTRL-HA)
		CTRL-HA			TRIB3-HA
	TRIB3	1.0037	1.0147	0.9927	7.07924	7.679	6.479
	SOX2	1.035	1.092	0.978	13.7303	14.73	12.73
	NANOG	1.069	1.133	1.005	3.15804	3.458	2.858
	OCT4	1.073	1.145	1.001	0.135818	0.156	0.116
	KLF4	1.048	1.084	1.012	0.324772	0.355	0.295
	c-Myc	1.039	1.068	1.01	1.5	1.6	1.4
Fig.3c	MCF7
		Relative Intensity (v.s.CTRL-shRNA)
		CTRL-shRNA			TRIB3-shRNA1			TRIB3-shRNA2
	TRIB3	1.037	1.073	1.001	0.111452	0.121452	0.101452	0.103626	0.113626	0.093626
	SOX2	0.998	1.03	0.966	0.100883	0.110883	0.090883	0.084445	0.094445	0.074445
	NANOG	1.094	1.143	1.045	0.22992	0.23992	0.21992	0.191952	0.201952	0.181952
	OCT4	1.01	1.019	1.001	5.16939	5.66939	4.66939	5.79822	6.29822	5.29822
	KLF4	1.045	1.128	0.962	1.2356	1.3556	1.1156	1.08758	1.19358	0.981584
	c-Myc	1.088	1.1414	1.0346	0.757114	0.817114	0.697114	0.52612	0.58612	0.46612
Fig.3e	Relative SOX2 Luc (R.L.A)
	CTRL-HA	TRIB3-HA
	1.02527	3.38095
	0.926226	3.61634
	1.02425	3.84317
Fig.3f	Relative SOX2 Luc (R.L.A)
	CTRL-shRNA	TRIB3-shRNA1	TRIB3-shRNA2
	1.06003	0.662062	0.59211
	1.00969	0.640981	0.541928
	0.930283	0.581623	0.510257
Fig.3g	Mammospheres per 1000 cells
	CTRL-shRNA		SOX2-shRNA
	CTRL-HA	TRIB3-HA
	29	58	1
	31	64	1.1
	27	52	0.9
Fig.3h	Mammospheres per 1000 cells
	CTRL-Myc		SOX2-Myc
	CTRL-shRNA	TRIB3-shRNA
	106	17	76
	114	19	84
	98	15	68

## Sheet: Fig.4 Data
Fig.4a	Relative intensity
		CTRL-siRNA			FOXO1-siRNA1			FOXO1-siRNA2
	FOXO1	1	1.0256	0.9744	0.105	0.121	0.089	0.1	0.11	0.09
	SOX2	1.026	1	0.974	0.14	0.18	0.1	0.142	0.187	0.097
Fig.4b	HMLE
	SOX2 Luc (R.L.A)
	CTRL-shRNA		FOXO1-shRNA
	CTRL-HA	TRIB3-HA
	0.917182	3.174	1.31863
	1.08282	3.16333	1.20306
	1	3.16866	1.26084
Fig.4c	MCF7
	SOX2 Luc (R.L.A)
	CTRL-Flag		FOXO1-Flag
	CTRL-shRNA	TRIB3-shRNA
	1.06087	0.643502	1.04923
	0.991305	0.631389	1.01867
	0.947826	0.620244	1.00627
Fig.4d	Data1
		HMLE
		Fold enrichment relative to 5% input
		CTRL-HA	TRIB3-HA
		0.985	6.09092
		0.99	6.9003
		1.025	5.92436
	Data2
		MCF7
		Fold enrichment relative to 5% input
		CTRL-shRNA	TRIB3-shRNA
		1.001	0.132127
		1.022	0.154
		0.98	0.11
Fig.4e		HMLE
		Relative intensity
		CTRL-Flag						FOXO1-Flag
		CTRL-shRNA			TRIB3-shRNA
	SOX2	1	1.105	0.895	1	1.098	0.902	1	1.103	0.897
	FOXO1	3.9	4.3	3.5	3.5	3.75735	3.24265	6	6.82	5.18
	TRIB3	0.95	1.04	0.86	0.1	0.11	0.09	6.9	7.64	6.16
Fig.4f		MCF7
		Relative intensity
		CTRL-Flag						FOXO1-Flag
		CTRL-shRNA			TRIB3-shRNA
	SOX2	1.001	1.0815	0.9205	0.0362838	0.0402838	0.0322838	0.380132	0.420132	0.340132
	FOXO1	1.065	1.005	0.945	0.340601	0.380601	0.300601	1.13706	1.23706	1.03706
	TRIB3	0.9265	1.0825	1.0045	0.0911575	0.101157	0.0811575	0.0896344	0.0986344	0.0806344
Fig.4h	HMLE
	Mammospheres per 1000 cells
	CTRL-shRNA		FOXO1-shRNA
	CTRL-HA	TRIB3-HA
	25	49	1
	28	51.94	1
	22	46.06	0
Fig.4i	MCF7
	Mammospheres per 1000 cells
	CTRL-Flag		FOXO1-Flag
	CTRL-shRNA	TRIB3-shRNA
	107	18	48
	112	20	50
	102	16	46

## Sheet: Fig.5 Data
Fig.5a		HMLE
		Relative Intensity (v.s. 0h)
	Time (h)	CTRL-HA			TRIB3-HA
	0	1.001	1.0112	0.9908	1.0021	1.0088	0.9954
	0.5	1.10134	1.1382	0.920858	0.892841	0.819737	0.978681
	1	0.79847	0.749175	0.816702	0.835109	0.825235	0.745062
	2	0.571082	0.564135	0.532701	0.843556	0.774231	0.779202
	4	0.389337	0.342529	0.415106	0.629061	0.617209	0.674133
	8	0.276409	0.40583	0.32981	0.369794	0.429742	0.326243
Fig.5b		MCF7
		Relative Intensity (v.s. 0h)
	Time (h)	CTRL-shRNA			TRIB3-shRNA
	0	1.00467	1.01357	0.99577	1.0087	1.0178	0.9996
	0.5	1.12162	1.21071	1.09766	0.688221	0.62992	0.76823
	1	1.06154	0.906166	0.90909	0.354859	0.386354	0.557551
	2	0.682145	0.542938	0.783835	0.11668	0.203241	0.236234
	4	0.255907	0.291674	0.429017	0.182228	0.12998	0.225366
	8	0.118589	0.0367008	0.319142	0.116678	0.0918274	0.111099
Fig.5c		MCF7
		Relative Intensity (v.s. 0h)
	Time (h)	CTRL			BAF			MG132
	0	1.002	1.0054	0.9986	1.0043	1.0132	0.9954	1.006	1.0087	1.0033
	0.5	0.951292	1.098	0.998148	1.13373	0.898148	0.899064	0.8	1.07293	1.03049
	1	0.66551	0.650552	0.679057	0.666667	0.649057	0.716841	0.83	0.901448	0.860676
	2	0.628004	0.54562	0.50092	0.572058	0.629202	0.688743	0.79	0.808945	0.709598
	4	0.533197	0.506224	0.521127	0.349395	0.381126	0.440732	0.72	0.651206	0.661136
	8	0.273583	0.200434	0.295809	0.403205	0.395809	0.114	0.4	0.40246	0.372217
Fig.5d	Relative Intensity (v.s. CTRL-shRNA)
	MCF7									MDA231
	DMSO			MG132			BAF			DMSO			MG132			BAF
	CTRL-shRNA	TRIB3-shRNA1	TRIB3-shRNA2	CTRL-shRNA	TRIB3-shRNA1	TRIB3-shRNA2	CTRL-shRNA	TRIB3-shRNA1	TRIB3-shRNA2	CTRL-shRNA	TRIB3-shRNA1	TRIB3-shRNA2	CTRL-shRNA	TRIB3-shRNA1	TRIB3-shRNA2	CTRL-shRNA	TRIB3-shRNA1	TRIB3-shRNA2
	1	0.325682	0.32805	9.80722	4.77049	4.88029	2.49644	0.36643	0.240476	1	0.219804	0.196886	1.50914	1.8771	0.892784	0.71949	0.129729	0.142898
	1.1	0.355682	0.35805	9.90722	4.82049	5.38029	2.69644	0.402431	0.260476	1.1	0.229804	0.206886	1.60914	1.9771	0.992784	0.79949	0.144729	0.152898
	0.900003	0.295682	0.29805	9.70722	4.72049	4.38029	2.29644	0.33043	0.220476	0.9	0.209804	0.186886	1.40914	1.7771	0.792784	0.63949	0.114729	0.132898
Fig.5e		HMLE
		Relative Intensity v.s. CTRL-HA
		CTRL-HA			TRIB3-HA
	pFOXO1S256	1	0.95	1.04	0.177031	0.15	0.19
	pFOXO1T24	0.96	1	1.03	0.300585	0.34	0.26
	pFOXO1S319	1.02	0.98	1	0.093932	0.12	0.006
Fig.5f		MCF7
		Relative Intensity v.s. CTRL-shRNA
		CTRL-shRNA			TRIB3-shRNA1			TRIB3-shRNA2
	pFOXO1S256	1	0.95	1.02	3.41089	3.2	3.8	7.89128	7.2	8.2
	pFOXO1T24	1	1.02517	0.974834	1.65146	2.18147	1.12146	1.39554	1.79587	0.995209
	pFOXO1S319	1.02	0.999997	0.95	4.28774	4	4.5	7.97749	7.5	8.3

## Sheet: Fig.6 Data
Fig.6b		HMLE
		Relative Fold Changes (v.s CTRL-HA)
		CTRL-HA			TRIB3-HA
	p-AKT(473S)	1	1.1	0.9	0.202603	0.3	0.1
	p-AKT(308T)	1.12	1	0.88	0.238683	0.2	0.25
	AKT1	0.89	1.11	1	1.34796	1.1	1.2
	TRIB3	1	1.13	0.87	6.68619	7.00761	6.36476
Fig.6c		MCF7
		Relative Fold Changes (v.s CTRL-shRNA)
		CTRL-shRNA			TRIB3-shRNA1			TRIB3-shRNA2
	p-AKT(473S)	1	1.09	0.91	3.1028	3	2.8	1.87374	1.9	2.2
	p-AKT(308T)	1.089	1	0.911	5.01877	5.31982	4.71771	7	7.7	6.3
	AKT1	0.92	1.08	1	0.671215	0.8	0.78	0.702296	0.88	0.775
	TRIB3	1	1.105	0.895	0.047497	0.03	0.05	0.0451562	0.03	0.05
Fig.6d		HMLE
		Relative Fold Changes (v.s CTRL-shRNA+DMSO)
		CTRL-shRNA+DMSO			TRIB3-shRNA+DMSO			TRIB3-shRNA+SC79
	p-AKT(473S)	0.999906	1.09991	0.899906	0.241804	0.261804	0.221804	1.67332	1.77332	1.57332
	AKT1	1.00008	1.10008	0.90008	1.72385	1.92385	1.52385	1.95005	2.15005	1.75005
	p-FOXO1(256S)	0.999825	1.09983	0.899825	0.308199	0.338199	0.278199	1.9882	2.1782	1.7982
	FOXO1	1.00022	1.10022	0.900218	2.18745	2.38745	1.98745	0.48796	0.52796	0.44796
	SOX2	0.999355	1.09935	0.899355	7.91155	8.75155	7.07155	5.81195	6.41195	5.21195
	TRIB3	1.00185	1.10185	0.901849	4.5596	4.9596	4.1596	6.94922	7.54922	6.34922
Fig.6e		MCF7
		Relative Fold Changes (v.s CTRL-shRNA+DMSO)
		CTRL-shRNA+DMSO			TRIB3-shRNA+DMSO			TRIB3-shRNA+MK-2206
	p-AKT(473S)	1	1.095	0.905002	2.41065	2.61065	2.21065	0.243217	0.263217	0.223217
	AKT1	1.098	1	0.902002	0.940636	1.04064	0.840636	0.657434	0.717434	0.597434
	p-FOXO1(256S)	0.910999	1.089	0.999999	1.60385	1.80385	1.40385	0.563744	0.613744	0.513744
	FOXO1	1.09	1	0.91	0.191529	0.201529	0.181529	1.34103	1.44103	1.24103
	SOX2	0.896	1.104	1	0.230918	0.250918	0.210918	0.603658	0.663658	0.543658
	TRIB3	1	1.103	0.897	0.187546	0.207546	0.167546	0.179936	0.199936	0.159936

## Sheet: Fig.8 Data
Fig.8a	MMTV-PyMT Spontaneous Breast Cancer Cells
	Mammospheres per 10000 cells
	PBS	Pep2-con	Pep2-Ae
	24	20	16
	21	26	12
	27	23	14
Fig.8b	MMTV-ErbB2 Spontaneous Breast Cancer Cells
	Mammospheres per 10000 cells
	PBS	Pep2-con	Pep2-Ae
	62.5	61	34
	77.5	73	24.5
	75.5	86.5	23.5
Fig.8c	Patient Derived Xenograft Breast Cancer Cells
	Mammospheres per 1000 cells
	PBS	Pep2-con	Pep2-Ae
	56	52	28
	50	52	30
	52	54	28
Fig.8f	Data 1
		MMTV-PyMT
		Relative Intensity (v.s. Pep2-con)
		Pep2-con			Pep2-Ae
	TRIB3	1.1	0.95	1.025	1.12551	0.942767	1.03414
	SOX2	1.04	0.97	1.005	0.443493	0.349309	0.396401
	FOXO1	1.1	0.95	1.025	0.430851	0.502691	0.466771
	p-FOXO1	0.997989	1.002	0.999997	2.18323	1.86994	2.02658
	p-AKT1	0.99	1.01828	0.961716	2.06725	2.2631	2.16517
	AKT1	1.07	0.95	1.01	0.981455	0.88605	0.933752
	Data 2
		PDX
		Relative Intensity (v.s. Pep2-con)
		Pep2-con			Pep2-Ae
	TRIB3	1.07	0.93	1	1.08551	0.922767	1.00414
	SOX2	1.02	0.95	0.985	0.343493	0.249309	0.296401
	FOXO1	1.0225	1.1275	0.9175	0.0308515	0.0269116	0.0288815
	p-FOXO1	0.977989	1.021	0.999497	2.42659	2.62994	2.22323
	p-AKT1	0.98	1.02	1	2.46725	2.2631	2.36517
	AKT1	1.06	0.94	1	0.781455	0.80605	0.793752

## Sheet: Fig.S1 Data
Fig.S1d		Relative TRIB3 Expression
		CTRL			Tx
	IL6 (10ng/ml)	1.02	0.98	1	9.34642	8.80852	8.636
	TGFb (10ng/ml)	1.1	1	0.93	5.58516	5.33251	5.455
	IL1b (20ng/ml)	1.05	0.96	1	3.66813	3.17501	3.335
	TNFa(50ng/ml)	1.07	0.97	1	3.87146	3.34084	3.568
	CoCL(200mM)	1	1.02	0.95	1.87642	1.94513	1.98936
	DG(0mM)	1.0001	1.0093	0.990895	2.84601	2.91482	2.47739
	HG(50mM)	0.98	1	1.04	2.22798	2.16715	2.10617
Fig.S1e	Mammospheres per 1000 cells
	PBS	IL-6
	80	120
	75	110
	70	100
Fig.S1f		Relative TRIB3 Expression
	IL6 (ng/ml)	MCF7			MDA231
	0	0.98	0.9	1.14	1.04	0.97	0.99
	0.3	1.59354	1.1	1.8	0.906953	0.93	0.9
	1	1.49179	1.7	1.1	1.0953	1	0.97
	3	4.041	3.8	4.2	2.78092	2.5	2.9
	10	4.45651	4.2	4.6	3.34975	3.2	3.5
	30	5.11971	5	5.4	4.13813	4	4.4
Fig.S1g		Relative TRIB3 Expression
	Time (h)	MCF7			MDA231
	0	0.97	0.91	1.142	1.03	0.98	0.99
	2	2.10538	1.9	2	1.00903	1	1.3
	4	2.42699	2.8	2	4.00988	3.5	4.4
	8	7.40501	7	7.9	3.77835	3.3	4.2
	12	7.36377	7.7	7	4.95592	4.3	5
	24	7.24166	6.3	8.2	4.51399	4.9	4
Fig.S1h		Mammospheres per 1000 cells
		CTRL-shRNA			TRB3-shRNA1			TRB3-shRNA2
	PBS	65	80	70	18	20	30	18	20	25
	IL6	120	94	100	32	28	20	40	25	20
Fig.S1i	Relative Trib3 mRNA level
	Normal gland MECs	PyMT CD24+CD90+	PyMT Non-CD24+CD90+
	0.768438	14.42	1.60214
	1.23793	22.6274	1.87905
	0.965936	18.3792	0.586418
Fig.S1k	Data S1k left
		IL6 (pg/ml)
				Ctrl-shRNA	Trib3-shRNA
		ctrl	+MΦ	+MΦ	+MΦ
		99.903	279.903	235.71	246.355
		85.71	289.581	256.032	249.581
		82.161	282.161	242.161	238.29
	Data S1k right
		Number of Mammospheres
				Ctrl-shRNA	Trib3-shRNA	IgG	IL6
		ctrl	+MΦ	+MΦ	+MΦ	+MΦ	+MΦ
		15	64	62	42	61	15
		17	60	63	38	64	13
		13	66	69	35	67	16

## Sheet: Fig.S2 Data
Fig.S2a	Data1 left
	Mammospheres per 10000 cells
	CTRL-shRNA	Trib3-shRNA
	18	15
	20	13
	25	14
	Data2 right
	Relative Trib3 level (Trib3/Actin)
	CTRL-shRNA	Trib3-shRNA
	1.26059	0.214401
	0.739406	0.256962
	1	0.235682
Fig.S2b	Data1 left
	Mammospheres per 10000 cells
	CTRL-shRNA	Trib3-shRNA
	68	37
	73	38.3
	63	35.7
	Data2 right
	Relative Trib3 level (Trib3/Actin)
	CTRL-shRNA	Trib3-shRNA
	1.12081	0.299137
	0.879188	0.289219
	1	0.294178
Fig.S2c	Relative TRIB3 level (TRIB3/ACTB)
	HMLE		MCF7			MDA231
	CTRL-HA	TRIB3-HA	CTRL-shRNA	TRIB3-shRNA1	TRIB3-shRNA2	CTRL-shRNA	TRIB3-shRNA1	TRIB3-shRNA2
	1	6.13611	1	0.0189873	0.0173552	1	0.0824502	0.062272
	1.001	6.43611	1.05	0.0269873	0.0243552	1.001	0.0924502	0.082272
	0.999	5.83611	0.95	0.0109873	0.0103552	0.999	0.0724502	0.042272
Fig.S2d	Tumor volume (mm3)
	Days	MCF7-Con-shRNA					MCF7-TRIB3-shRNA1
	14	38.3531	42.8655	41.1845	32	37.3625	24.1075	30.69	31.55	25.725	33.49
	21	59.0472	47.546	77	59.643	52	30.556	21.576	37.556	44.046	39.546
	28	65.5691	68.479	44.151	64.715	84.9315	42.0333	29.85	38.0333	58.65	41.6
	35	85.2896	74.4	99.434	81.792	85.5325	55.5338	54.5455	52.45	64.656	50.4
Fig.S2e	Mammospheres per 1000 cells
	CTRL-shRNA	TRIB3-shRNA1	TRIB3-shRNA2
	118	29	29
	121	31	32
	115	27	26
Fig.S2f	Tumor volume (mm3)
	Days	MDA-MB-231-Con-shRNA					MDA-MB-231-TRIB3-shRNA1
	23	160.55	94.7415	459.47	146.07	200.7	140.4	36.1	28.88	150.701	15.3
	27	259.92	238.746	418.19	705.6	364.135	255.792	54.6325	51.2705	199.761	40.3855
	31	441.8	348.546	557.032	1000	502.272	290.521	188.012	57.9945	227.85	86.4
	34	492.993	278.69	753.768	1049.32	550.525	347.894	142.2	65.6395	217.8	85.698

## Sheet: Fig.S3 Data
Fig.S3a	MDA-MB-231
	Relative mRNA Levels (v.s. CTRL-shRNA)
		CTRL-shRNA			TRIB3-shRNA1
	TRIB3	1.0003	1.07237	0.928227	0.370982	0.36151	0.414421
	SOX2	0.924169	1.07623	1.0002	0.327302	0.356312	0.348489
	NANOG	1.01799	1.0006	0.983215	0.817902	0.742043	0.866057
	OCT4	1.03907	1.001	0.962929	0.485349	0.50698	0.601965
	KLF4	1.0007	1.08681	0.914589	0.73313	0.747425	0.624604
	c-Myc	1.0004	1.02485	0.975947	0.642904	0.762043	0.79107
Fig.S3b	MDA-MB-231
		Relative Intensity (v.s. CTRL-shRNA)
		CTRL-shRNA			TRIB3-shRNA1			TRIB3-shRNA2
	TRIB3	1.007	1.021	0.993	0.033343	0.036343	0.030343	0.029958	0.031958	0.027958
	SOX2	1.023	1.052	0.994	0.16777	0.17777	0.15777	0.186618	0.196618	0.176618
	NANOG	0.999	1.03	0.968	0.946595	1.03659	0.856595	0.920863	1.01086	0.830863
	OCT4	1.026	1.125	0.927	1.14799	1.24799	1.04799	1.14477	1.24477	1.04477
	KLF4	1.018	1.106	0.93	0.978171	1.07817	0.878171	0.983115	1.07312	0.893115
	c-Myc	1.031	1.1053	0.9567	0.285851	0.365851	0.205851	0.21989	0.30989	0.12989
Fig.S3c	Data S3c-HMLE
	HMLE
	Mammospheres per 1000 cells
		CTRL-HA			TRIB3-HA
	CTRL-shRNA	27	39	30	57	60	63
	SOX2-shRNA	7.5	5	7	7	6	9
	NANOG-shRNA	21	16.5	26	51	36	42
	OCT4-shRNA	25.5	27	28.5	48	45	54
	KLF4-shRNA	15	21	30	46	51	60
	Myc-shRNA	10.5	19.5	22.5	45	39	48
	Data S3c-MCF7
	MCF7
	Mammospheres per 1000 cells
		CTRL-shRNA			TRIB3-shRNA
	CTRL-shRNA	90	81	108	29	33	32
	SOX2-shRNA	24	33	36	26	32	35
	NANOG-shRNA	60	57	69	33	32	38
	OCT4-shRNA	75	81	75	29	30	42
	KLF4-shRNA	45	37	33	27	24	30
	Myc-shRNA	51	48	40	35	21	21
Fig.S3d	MCF7
		Relative Intensity (v.s. 0h)
	Time (h)	CTRL-shRNA			TRIB3-shRNA1
	0	1	1.01	0.99	1	1.00804	0.991959
	2	0.98832	1.09824	0.87841	0.960039	1.06463	0.855448
	4	0.93464	1.13449	0.7348	0.927083	1.03418	0.819982
	8	0.68073	0.74497	0.61649	0.547727	0.607034	0.48842
	12	0.082136	0.090044	0.074228	0.130766	0.148255	0.113278
Fig.S3e	Mammospheres per 1000 cells
	CTRL-Myc		SOX2-Myc
	CTRL-shRNA	TRIB3-shRNA
	95	28	80
	105	35	90
	90	20	95
Fig.S3f		MCF7
		%CD44+CD24low
		CTRL-shRNA			SOX2-shRNA
	CTRL-shRNA	2.86	3.07	3.88	0.138	0.176	0.105
	TRIB3-shRNA	0.33	0.293	0.386	0.185	0.177	0.166
Fig.S3g	MCF7
	Mammospheres per 1000 cells
		CTRL-shRNA			SOX2-shRNA
	CTRL-shRNA	90	90	108	24	33	36
	TRIB3-shRNA	38	44	42	30	27	33

[truncated: 5 more sheets: Fig.S4 Data, Fig.S6 Data, Fig.S7 Data, Fig.S8 Data, Fig.S10 Data]
